# Supplementary material for: Models for malaria control optimization—a systematic review
Source: Malar J. 2024 Oct 3;23:295. doi: 10.1186/s12936-024-05118-3 (PMC11448400; doi:10.1186/s12936-024-05118-3)
Supplement: Supplementary file 3 — Additional File 3. Complete data extraction of all studies included in final review [file 12936_2024_5118_MOESM3_ESM.xlsx]

## Sheet: Detailed Optimisation models
	Optimisation models
No	Study identifier (Year of publication)	Geographic focus	Interventions or Scenarios	Administrative Level	Population	Time horizon of analysis (years)	Method of estimating health benefits	Species	Constraints	Data sources	Optimization goal	Optimization technique	Epi Optimization	Cost Optimization	Estimated time to elimination	Equity considerations in resource allocation	Conclusion of the article
1	Sherrard-Smith et al (2022)	Tanzania, Uganda	Pyrethroid-only ITNs; Pyrethroid-PBO ITNs; IRS	National	Children under 5 years	3	Dynamic mathematical model (MINT tool); Scenario-based	P. falciparum	Minimum budget	Peer-reviewed literature (RCT)	To support local decisions on the most cost-effective vector control package	Stochastic programming	Yes	No	Not specified	No	The most cost-effective vector control package will vary locally. Models able to recreate results of RCTs can be used to extrapolate outcomes elsewhere to support evidence-based decision making for investment in vector control
2	Njau et al (2021)	South Africa	Passive case detection; IRS; Active case detection; Proactive case detection; Border surveillance	Subnational (Province)	General population	11	Dynamic mathematical transmission model; Scenario-based	P. falciparum	Maximum budget	Local data (DHIS)	Achieve malaria elimination within a 10-year period	Stochastic programming	Yes	Yes but no resource allocation	8 years	Yes; Malaria Surveillance Agents (MSAs)	Malaria elimination in South Africa is feasible and economically worthwhile with a guaranteed positive return on investment (ROI). Findings of this study show that through securing funding for the proposed malaria interventions in the endemic areas of South Africa and neighbouring Mozambique, national elimination could be within reach in an 8-year period
3	Shretta et al (2020)	Ghana	Passive case detection; LLINs; IRS; Health system strengthening; Social and behavioural change; SMC; IPTp	National	General population	10	Dynamic compartmental transmission model; Scenario-based	P. falciparum	Minimum and maximum budget	Local data; World Malaria Reports; Peer-reviewed literature; Expert opinion	Provide economic evidence on risks of withdrawing financing as a strategy for resource mobilisation	Metaheuristic method (Particle swarm optimization)	Yes	Yes but no resource allocation	10 years	No	Malaria elimination provides robust epidemiological and economic benefits, however, sustained financing is need to accelerate the gains in Ghana. Although government financing has increased in the past decade, the amount is less than 25% of the total malaria financing. The evidence generated by this study can be used to develop a robust domestic strategy to overcome the financial barriers to achi…
4	Shretta et al (2019)	Asia Pacific (22 countries)	LLINs; IRS; MDA; Treatment; Surveillance	Multi-national; National	General population	12	Dynamic compartmental transmission model; Scenario-based (METCAP)	P. falciparum; P. vivax	Minimum budget	World Malaria Reports; Peer-reviewed literature	Malaria elimination by 2030	Stochastic programming	Yes	Yes but no resource allocation	12 years	No	This investment case provides compelling evidence for the benefits of continued prioritization of funding for malaria and can be used to develop an advocacy strategy
5	Winskill et al (2019)	Sub-Saharan Africa	Treatment; LLINs; SMC; IPTi; RTS,S vaccine	Multi-national	General population	Not specified	Individual-based model	P. falciparum	Minimum and maximum budget	Peer-reviewed literature; Country level reports; WHO-CHOICE framework; Global Fund Price Reference Report	Maximise reduction in malaria transmission, case incidence and mortality with the least marginal cost	Non-linear programming	Yes	Yes but no resource allocation	Not specified	No	In a programme that is budget restricted, it is essential that investment in available tools be effectively prioritized to maximize impact for a given investment. The cornerstones of malaria control: vector control and treatment, remain vital, but questions of when to scale and when to introduce other interventions must be rigorously assessed. This quantitative analysis considers the scale-up or …
6	Sudathip et al (2019)	Thailand	Treatment; IRS; ITNs	National	General population	20	Two epidemiological models. Model A: Log-normal generalised linear regression model; Model B: ; Scenario-based	P. falciparum; P. vivax	Minimum and maximum budget	Historical data; Expert opinion; Privately shared data	To measure the cost–benefit of a complete implementation of the NMES and thus assess the justification to invest in malaria elimination in Thailand	Linear programming	Yes	Yes but no resource allocation	20 years	No	Although the two case projection approaches resulted in different cost–benefit ratios, both models showed cost savings and suggest that ending local malaria transmission in Thailand would yield a positive return on investment
7	Drake et al (2017)	Myanmar	ITNs; CHWs	National; Subnational	General population	1	Geographically targetted resource allocation framework; Scenario-based	P. falciparum	Minimum budget	Local data; Reports	Using a geographic budget allocation network to maximise health benefits	Linear programming (knapsack)	No	Yes and resource allocation	Not specified	Yes; Community Health Workers (CHWs)	Geographic targeting is an increasingly common feature of malaria control and elimination strategies but does not feature prominently in malaria economic evaluations. This paper describes a framework for geographic budget allocation grounded in economic evaluation methods. Efficient targeting of core malaria interventions has the potential to increase the impact of the resources available, accele…
8	Scott et al (2017)	Nigeria	LLINs; IRS; IPTp; SMC; Larval source management; MDA; Behavioural change communication	National; Subnational	General population	5	Geospatial epidemic (dynamic transmission) model; Optimisation algorithm (Optima Malaria model); Scenario-based	P. falciparum	Maximum and minimum budget	Malaria Atlas Project (MAP); UN Population Division	Optimizing the allocation of scarce funding in targeted geographical regions to maximize reductions in malaria morbidity and mortality	Stochastic programming	Yes	Yes and resource allocation	Not specified	No	Substantial reductions in malaria morbidity and mortality can be made by optimal targeting of investments to the right malaria interventions in the right areas
9	Winskill et al (2017a)	Sub-Saharan Africa	LLINs; IRS, SMC; RTS,S vaccine	Multi-national	General population	10	Individual-based model	P. falciparum	Cost-effectiveness threshold	Peer-reviewed literature; PMI, CHAI, MSF estimates	To derive the most cost-effective pathways for scaling-up malaria interventions in order to inform decisions about the introduction of the RTS,S malaria vaccine	Non-linear programming (gradient descent)	Yes	No	Not specified	No	RTS,S was consistently implemented later in the cost-effectiveness pathway than the LLINs, IRS and SMC but was still of value as a fourth intervention in many settings to reduce burden to the levels set out in the international goals
10	Winskill et al (2017b)	Sub-Saharan Africa (19 countries); Greater Mekong Subregion	LLINs; IRS; ACTs	Multi-national; Subnational	General population	15	Individual-based model; Scenario-based	P. falciparum	Maximum and minimum budget	PMI reports; WHO World Malaria Reports; NMCPs; DHS; MICS; Peer-reviewed literature	To estimate the impact of PMI investments to date in reducing malaria burden and to explore the potential negative impact on malaria burden should a proposed 44% reduction in PMI funding occur	Linear programming	Yes	Yes but no resource allocation	Not specified	No	Our model estimates that PMI has played a significant role in reducing malaria cases and deaths since its inception. Reductions in funding to PMI could lead to large increases in the number of malaria cases and deaths, damaging global goals of malaria control and elimination
11	Patouillard et al (2017)	Global (All 97 malaria endemic countries)	All control interventions recommended by the WHO*	Multi-national; Subnational	General population	15	Individual-based model	P. falciparum	Maximum budget	World Malaria Reports; Global Rural-Urban Mapping Project; DHS; Procurement databases; Peer-reviewed literature; National malaria strategic plans; NMCP reports; WHO-CHOICE project; Key informant interviews	To estimate the financing required for malaria control and elimination over the 2016–2030 period	Stochastic programming	Yes	Yes but no resource allocation	15 years	No	Given the challenges in increasing domestic and international funding, the efficient use of currently available resources should be a priority
12	Walker et al (2016)	Sub-Saharan Africa	LLINs; IRS; SMC; MDA; Mass screen and treatment (MSAT)	Multi-national; Subnational; Pixel (Fine-scale)	General population	20	Individual-based model; Scenario-based	P. falciparum	Minimum budget	WHO Pesticide Evaluation Scheme (WHOPES); Peer-reviewed literature; PMI reports; Malaria Atlas Project (MAP)	To estimate the most cost-efficient strategies to achieve goals for reducing burden and transmission	Non-linear programming	Yes	No	Not achieved within time horizon	No	These results highlight the cost–benefits of carefully tailoring malaria interventions to the ecological landscape of diff erent areas. However, novel interventions are necessary if malaria eradication is to be achieved
13	Dudley et al (2016)	NA	LLINs; IRS; IPT; ACT; RTS,S vaccine	Multi-national; Subnational	General population	5	Integer linear program and compartment model; Scenario-based	P. falciparum	Maximum and minimum budget	Peer-reviewed literature; Country specific data; WHO Pesticide Evaluation Scheme (WHOPES)	Minimise person-days of malaria infection	Integer linear programming	Yes	Yes but no resource allocation	Not specified	No	The model provides a qualitative decision-making tool to weigh alternatives and guide malaria eradication efforts. A one-size-fits-all campaign is found not to be cost-effective; it is better to consider geographic variations and changes in malaria transmission over time when determining intervention strategies
14	Drake et al (2015)	Myanmar	ITNs; CHWs	National; Subnational	General population	1	Decision tree; Spatially explicit resource allocation model; Scenario-based	P. falciparum	Minimum budget	Three Millenium Development Goal (3MDG); Peer-reviewed literature; Routine health system surveillance records	To maximize impact from investment in ITN use and early diagnosis and treatment through malaria CHWs	Linear programming	No	Yes and resource allocation	Not specified	Yes; Community Health Workers (CHWs)	Community health workers have the potential for high impact on malaria, particularly where there are few alternatives to access malaria treatment, but are relatively costly. Insecticide-treated bed nets are comparatively inexpensive and modestly effective in Myanmar, representing a low risk but modest return intervention. Unlike some healthcare interventions, bed nets and community health workers…
15	Stuckey et al (2014)	Kenya	LLINs; IRS; Intermittent screen and treat (IST)	Subnational	General population	5	Microsimulation individual-based model (OpenMalaria); Scenario-based	P. falciparum	Cost-effectiveness threshold	Local survey data (MTC); WHO-CHOICE; Global Fund to Fight AIDS, Tuberculosis and Malaria Price and Quality Reporting Tool; Peer-reviewed literature	To address the cost effectiveness of feasible malaria control interventions	Stochastic programming	Yes	Yes but no resource allocation	Not specified	No	All the simulated intervention combinations can be considered cost effective in the context of available resources for health in Kenya. Increasing coverage of vector control interventions has a larger simulated impact compared to adding IST to the current implementation strategy, suggesting that transmission in the study area is not at a level to warrant replacing vector control to a school-based…
		*
		All malaria control interventions recommended by the WHO in 2015 were considered, including long-lasting insecticidal nets (LLINs) and complementary vector control interventions (eg, indoor residual spraying, larval source management), seasonal malaria chemoprevention in children (SMC), intermittent preventive treatment of pregnant women (IPTp), diagnostics by blood testing and treatment of confi…
